# Supplementary material for: Integrative machine learning models reveal immune and metabolic signatures predictive of colorectal cancer prognosis
Source: Discov Oncol. 2026 Mar 3;17:742. doi: 10.1007/s12672-026-04758-y (PMC13187096; doi:10.1007/s12672-026-04758-y)
Supplement: Supplementary file 4 — Supplementary Material 4. [file 12672_2026_4758_MOESM4_ESM.xlsx]

## Sheet: Sheet1
Model	Term	HR	L95	U95	P
Purity_adjusted	ClusterC1	2.17739148042305	1.45248460340643	3.26408531140364	0.000165180745168448
Purity_adjusted	TumorPurity	2.92140912006099	0.507153647508174	16.8284922896822	0.230138878345075
