# Supplementary material for: Integrative machine learning models reveal immune and metabolic signatures predictive of colorectal cancer prognosis
Source: Discov Oncol. 2026 Mar 3;17:742. doi: 10.1007/s12672-026-04758-y (PMC13187096; doi:10.1007/s12672-026-04758-y)
Supplement: Supplementary file 6 — Supplementary Material 6. [file 12672_2026_4758_MOESM6_ESM.xlsx]

## Sheet: Sheet1
ImmuneGene	MetabolismGene
AZGP1	NME1	AZGP1
B2M	HAO1	B2M
CALR	GSS	CALR
CANX	WARS1	CANX
CD1A	UGT2A3	CD1A
CD1B	LYPLA1	CD1B
CD1C	BDH2	CD1C
CD1D	SHMT2	CD1D
CD1E	NNMT	CD1E
CD4	PRPS2	CD4
CD8A	FMO1	CD8A
CD8B	AOC2	CD8B
CD74	ACSS1	CD74
CREB1	HYI	CREB1
CTSB	SUCLG2	CTSB
CTSE	NAT1	CTSE
CTSL	ECHS1	CTSL
CTSS	RETSAT	CTSS
FCER1G	PLA2G4B	FCER1G
FCGRT	JMJD7-PLA2G4B	FCGRT
PDIA3	POLR3B	PDIA3
HFE	CYP2C8	HFE
HLA-A	PAFAH1B1	HLA-A
HLA-B	PAPSS2	HLA-B
HLA-C	ADSS1	HLA-C
HLA-DMA	PLCD3	HLA-DMA
HLA-DMB	AMD1	HLA-DMB
HLA-DOA	MAOA	HLA-DOA
HLA-DOB	HPD	HLA-DOB
HLA-DPA1	GLDC	HLA-DPA1
HLA-DPB1	ACADM	HLA-DPB1
HLA-DQA1	EPHX1	HLA-DQA1
HLA-DQA2	AANAT	HLA-DQA2
HLA-DQB1	GALK1	HLA-DQB1
HLA-DRA	NIT2	HLA-DRA
HLA-DRB1	DCT	HLA-DRB1
HLA-DRB3	AK1	HLA-DRB5
HLA-DRB4	AGXT2	HLA-E
HLA-DRB5	GALC	HLA-F
HLA-E	ACY1	HLA-G
HLA-F	AHCY	HLA-H
HLA-G	DLD	MR1
HLA-H	HDC	HSPA1A
MR1	POLR3K	HSPA1B
HSPA1A	GFPT1	HSPA1L
HSPA1B	CA2	HSPA2
HSPA1L	LCLAT1	HSPA4
HSPA2	PCK1	HSPA5
HSPA4	SGPP1	HSPA6
HSPA5	PKLR	HSPA8
HSPA6	CPT2	HSP90AA1
HSPA8	PPOX	HSP90AB1
HSP90AA1	ADCY5	ICAM1
HSP90AB1	PLA2G12B	IFNA1
ICAM1	CHDH	IFNA2
IFNA1	UGT2B10	IFNA4
IFNA2	SPTLC2	IFNA5
IFNA4	POLR1E	IFNA6
IFNA5	SPHK1	IFNA7
IFNA6	DEGS1	IFNA8
IFNA7	AHCYL1	IFNA10
IFNA8	PLA2G1B	IFNA13
IFNA10	NAA80	IFNA14
IFNA13	ALOX12B	IFNA16
IFNA14	HEMK1	IFNA17
IFNA16	ADCY10	IFNA21
IFNA17	MGST2	IFNG
IFNA21	GMPR2	KIR2DL1
IFNG	GAL3ST1	KIR2DL3
KIR2DL1	PIK3CA	KIR2DL4
KIR2DL2	MMUT	KIR2DS4
KIR2DL3	CHAT	KIR3DL1
KIR2DL4	GBA3	KIR3DL2
KIR2DS1	CYB5R1	KLRC1
KIR2DS3	ALDH7A1	KLRC2
KIR2DS4	POLD1	KLRC3
KIR2DS5	ALDH1A2	KLRD1
KIR3DL1	URAD	LTA
KIR3DL2	NT5C3A	CIITA
KLRC1	SYNJ2	MICA
KLRC2	ENPP3	MICB
KLRC3	HPRT1	NFYA
KLRD1	ALOX12	NFYB
LTA	GUCY1A1	NFYC
CIITA	PDE4A	LGMN
MICA	NMNAT3	PSMB8
MICB	GLUD2	PSMC1
NFYA	KHK	PSMC2
NFYB	PLD1	PSMC3
NFYC	ACAT1	PSMC4
LGMN	HMOX2	PSMC5
PSMB8	MTHFD1L	PSMC6
PSMC1	PDE3A	PSMD1
PSMC2	TPH1	PSMD2
PSMC3	PIP5K1C	PSMD3
PSMC4	DCK	PSMD4
PSMC5	GSTA1	PSMD5
PSMC6	CMPK1	PSMD7
PSMD1	POLR2F	PSMD8
PSMD2	UGT2B28	PSMD10
PSMD3	ACOX3	PSMD11
PSMD4	ADCY2	PSMD13
PSMD5	ACSM3	PSME1
PSMD7	SARDH	PSME2
PSMD8	TREH	RELB
PSMD10	LTC4S	RFX5
PSMD11	AGPAT3	RFXAP
PSMD13	CKB	SLC10A2
PSME1	MDH2	TAP1
PSME1	CYP1A1	TAP2
PSME2	PGS1	TAPBP
PSME2	PLA2G12A	THBS1
RELB	AKR1B1	SEM1
RFX5	PRPS1L1	KLRC4
RFXAP	AGL	AP3B1
SLC10A2	ARSA	RFXANK
TAP1	PIK3CB	PSMD6
TAP2	LIPG	PSME3
TAPBP	PIP5K1A	PSMD14
THBS1	AMY2A	CLEC4M
SEM1	PDE1A	IFI30
KLRC4	PLCE1	PROCR
AP3B1	ADH5	ADRM1
RFXANK	FLAD1	ECPAS
PSMD6	PIP4K2B	TRPC4AP
PSME3	PRPS1	CD209
PSMD14	ME2	UBXN1
CLEC4M	LIPC	ERAP1
IFI30	UROC1	TAPBPL
PROCR	UPP2	ERAP2
ADRM1	IDH1	ULBP3
ECPAS	ACSS2	ULBP2
TRPC4AP	PGM2L1	ULBP1
CD209	GAA	KIR3DL3
UBXN1	TPI1	RAET1E
ERAP1	CAD	RAET1L
TAPBPL	UGT2B4	UBR1
KIR2DL5A	OGDHL	RAET1G
ERAP2	SHMT1	PDIA2
ULBP3	WARS2	HAMP
ULBP2	CYP4F2	PI3
ULBP1	CYP2F1	CAMP
KIR3DL3	DGKZ	DEFB4A
RAET1E	ACADS	PPBP
RAET1L	PLCB3	REG3G
UBR1	HK1	CXCL14
RAET1G	PAFAH1B3	CXCL16
PDIA2	METTL6	SLPI
HAMP	BLVRB	CXCL8
PI3	GFPT2	CXCL10
CAMP	DGKI	CXCL9
DEFB4A	MLYCD	CXCL5
PPBP	GPX2	CXCL11
REG3G	MTHFD1	CXCL6
CXCL14	ALAD	CXCL1
CXCL16	SGPP2	CXCL12
SLPI	BAAT	CXCL13
CXCL8	ACSL4	CXCL2
CXCL10	PNLIPRP2	PF4
CXCL9	NT5C	XCL1
CXCL5	SULT1A2	CXCL3
CXCL11	TXNRD1	DEFB103B
CXCL6	CPT1C	CCL13
CXCL1	RDH8	CCL1
CXCL12	EPHX2	DEFB1
CXCL13	ATIC	CCL8
CXCL2	GUCY1B1	ELANE
PF4	GALK2	DEFB103A
XCL1	AMDHD1	DEFA3
CXCL3	AKR1C2	TMSB10
DEFB103B	CA13	DEFA6
CCL13	DAO	DEFA5
CCL1	SUOX	DEFA4
DEFB1	PLA2G6	LCN2
CCL8	SEPHS2	LCN1
ELANE	NMRK1	COLEC10
DEFB103A	UGT1A9	BPI
DEFA3	GFUS	S100A9
DEFA1	ADSS2	S100A8
TMSB10	CA14	DCD
DEFA6	MPST	LCN6
DEFA5	PLPP3	S100A12
DEFA4	POLD2	HTN3
LCN2	TYMP	LCN8
LCN1	SYNJ1	DEFA1B
COLEC10	POLR3C	CCR10
BPI	MAT1A	CELA1
S100A9	GSTA5	DEFB106A
S100A8	MGST1	PENK
DCD	COMT	BPIFC
LCN6	KMO	MMP12
S100A12	CYP3A4	BPIFB6
HTN3	POLR3A	LEAP2
LCN8	PAFAH2	SFTPD
DEFA1B	PMM2	LCN9
CCR10	NADSYN1	BPIFB2
CELA1	CPOX	PTGDS
DEFB106A	POLR2E	TMSB4X
PENK	DEGS2	PGLYRP1
BPIFC	SPHK2	ZC3HAV1
MMP12	PAICS	TMSB15A
BPIFB6	ALDOC	S100B
LEAP2	CA8	S100A13
SFTPD	GPT2	S100A6
LCN9	ACO2	DEFB119
BPIFB2	ACY3	DEFB107A
PTGDS	LPCAT3	DEFB105A
TMSB4X	PYGL	SERPIND1
PGLYRP1	ADH1A	DEFB129
ZC3HAV1	CYP3A43	DEFB127
TMSB15A	POLR2G	S100P
S100B	TYMS	S100A7
S100A13	INPP1	DEFB104A
S100A6	NME4	DEFB126
DEFB119	CMPK2	DEFB106B
DEFB107A	NME3	DEFB104B
DEFB105A	PIK3C2G	PGLYRP3
SERPIND1	ADCY1	PGLYRP2
DEFB129	ITPA	S100A10
DEFB127	GGCT	S100A2
S100P	GPAM	DEFB125
S100A7	DGKH	DEFB123
DEFB104A	PGM2	DEFB132
DEFB126	PLA2G10	BPIFB3
DEFB106B	ADSL	LCN12
DEFB104B	CES2	PGLYRP4
DEFB107B	HMOX1	S100A11
PGLYRP3	PI4KA	S100A5
PGLYRP2	ADCY6	S100A3
S100A10	CANT1	S100A1
S100A2	CYP2S1	DEFB128
DEFB125	AKR1B10	DEFB108B
DEFB123	NOS2	HTN1
DEFB105B	FMO4	LMBR1L
DEFB132	GSTA2	S100A7A
BPIFB3	GUCY2F	DEFB118
LCN12	TAT	COLEC12
PGLYRP4	PHOSPHO1	TMSB4Y
S100A11	FMO3	DEFB131A
S100A5	GGT7	DEFB134
S100A3	QPRT	DEFB124
S100A1	ALOX5	DEFB121
DEFB128	GLUD1	DEFB116
DEFB108B	POLE3	DEFB115
HTN1	GPX6	DEFB114
LMBR1L	ACAT2	DEFB113
S100A7A	MAOB	DEFB112
DEFB118	NMNAT2	DEFB110
COLEC12	ALAS2	TMSB15B
TMSB4Y	DHRS4	DEFB133
DEFB131A	PDE6G	S100Z
DEFB134	PLCB2	MAVS
DEFB130A	ACACB	TMSB4XP8
DEFB124	MTMR2	S100A14
DEFB121	HMBS	LCN10
DEFB116	PDE4C	S100A16
DEFB115	UGT1A10	DEFB136
DEFB114	IDO1	DEFB135
DEFB113	MTAP	DEFB117
DEFB112	PDE7A	ZC3HAV1L
DEFB110	NEU2	S100A7L2
TMSB15B	AGPAT2	MBL3P
DEFB133	ACSS3	DEFB4B
S100Z	MMAB	BPIFB4
MAVS	PCYT2	IFNAR1
TMSB4XP8	TYR	AZU1
S100A14	POLR1B	DEFB131B
LCN10	ENTPD4	LCN1P1
S100A16	PLCD1	S100G
DEFB136	TRMT11	DEFA7P
DEFB135	ADH6	DEFB108F
DEFB117	FADS2	TCHHL1
DEFB110	PLPP2	TINAGL1
ZC3HAV1L	PKM	IFNGR1
S100A7L2	PISD	SLC22A17
MBL3P	NAMPT	WFIKKN1
DEFB4B	ACP4	WFDC2
BPIFB4	ACYP1	IL6
IFNAR1	PDE6H	UMODL1
AZU1	HAGH	TGFB1
DEFB131B	ME3	PF4V1
DEFA1A3	UPB1	MMP9
LCN1P1	FTMT	ANOS1
S100G	GPAT4	TLR4
DEFA7P	ITPK1	SPAG11B
DEFB130B	GAD2	A2M
DEFB108F	RRM1	NFKB1
DEFB131C	ACP3	APOBEC3G
TCHHL1	IMPA1	FABP6
TINAGL1	MIF	NOD2
IFNGR1	FCSK	MBL2
SLC22A17	HAAO	SFTPA1
WFIKKN1	CS	RBP1
WFDC2	SRM	TLR2
IL6	CKMT1A	SLC40A1
UMODL1	CYP4A22	PLAU
TGFB1	ADCY8	IL1B
PF4V1	FHIT	PAEP
MMP9	CYP2C18	HJV
ANOS1	GYS1	MUC5AC
TLR4	MARS2	OBP2A
IFNG	RDH10	PLTP
SPAG11B	PIKFYVE	MX1
A2M	PLA2G4E	DDX58
CTSL	PPAT	IFNL1
NFKB1	POLR2A	IRF3
APOBEC3G	FBP2	SFTPA2
FABP6	PLA2G2D	LPA
NOD2	NANP	LBP
MBL2	UGT1A6	RBP4
SFTPA1	POLD3	NOX4
RBP1	POLA2	LTF
TLR2	ALDH3A2	IFNB1
SLC40A1	NT5E	RBP5
PLAU	NT5C1A	FABP7
IL1B	POLR2I	FABP5
PAEP	POLR2C	FABP3
HJV	GPD1L	FABP2
MUC5AC	GPX5	FABP4
CTSS	DNMT3B	R3HDML
OBP2A	ENPP1	BPIFA3
PLTP	KYNU	BPIFB1
MX1	ARG1	OASL
DDX58	NUDT12	CRABP2
IFNL1	POLE2	CRABP1
IRF3	PNP	RBP7
SFTPA2	PNPLA3	DUOX1
LPA	DHRS9	OBP2B
LBP	SMPD4	RBP2
RBP4	GGT1	LCN15
SFTPA1	TH	CETP
NOX4	OXCT2	FABP12
LTF	ITPKA	FABP9
IFNB1	CA4	BPIFA1
RBP5	PSPH	LCNL1
FABP7	HADH	C8G
FABP5	SRR	SPAG11A
FABP3	GSTA3	PI15
FABP2	ACOX1	NOX1
FABP4	ACSM1	PMP2
R3HDML	IPMK	APOD
BPIFA3	ENTPD1	ORM2
BPIFB1	TDO2	ORM1
OASL	NANS	TNF
CRABP2	POLR3G	CTSG
CRABP1	PIP5K1B	PRTN3
RBP7	NPR2	MAPK1
DUOX1	INPP4A	PML
OBP2B	PLCG1	AEN
RBP2	PDHA1	CYBB
LCN15	PIP4K2A	BPIFA2
CETP	ENPP6	ISG20
FABP12	ALDH9A1	BCL3
FABP9	MAT2B	ISG20L2
BPIFA1	AK7	NOX5
LCNL1	CA3	NOX3
C8G	COX10	DUOX2
SPAG11A	OPLAH	TLR3
PI15	UGT1A1	TFRC
NOX1	POLR2B	IFIH1
PMP2	ALOX15	LRP1
APOD	TRDMT1	TRIM5
ORM2	NPL	IDO1
ORM1	ALDH3B2	GDF15
TNF	GCLM	NEDD4
CTSG	DNMT3A	ADIPOQ
PRTN3	PYGB	STAT3
MAPK1	MTMR6	STAT1
PML	ADH1C	IFNL2
AEN	NT5C1B	SOCS3
CYBB	MTMR1	SEMG1
BPIFA2	NME7	TNFSF10
ISG20	PIP4K2C	CCL20
BCL3	LPGAT1	SOCS1
ISG20L2	GATM	RNASEL
NOX5	CKMT1B	IRF1
NOX3	PFKL	IL15
DUOX2	B4GALT1	APOBEC3F
TLR3	MBOAT1	PLAAT4
TFRC	PDE6B	CHIT1
IFIH1	ALAS1	CD40
LRP1	UCK1	TLR7
TRIM5	CD38	PPIA
IDO1	PLCB1	ZYX
GDF15	BPNT1	NLRX1
NEDD4	POLR2K	PGC
ADIPOQ	ENTPD6	VEGFA
STAT3	ALOX15B	IKBKE
STAT1	UGT8	ISG15
IFNL2	TK1	DHX58
SOCS3	PDE10A	TNFAIP3
SEMG1	ACADVL	TFR2
TNFSF10	INMT	FCN2
CCL20	ACYP2	MUC4
SOCS1	PLA2G2F	F2R
RNASEL	DLAT	ELN
IRF1	INPP4B	IL27
IL15	PDE9A	MAPT
APOBEC3F	HMGCS2	LYZ
PLAAT4	RFK	CCL5
CHIT1	CHIT1	LEP
IFNA1	PTGIS	CYLD
CD40	SAT2	KLKB1
TLR7	ACMSD	CST4
PPIA	PFKFB4	CSRP1
HFE	HADHB	MAPK14
ZYX	CYP4A11	JUN
NLRX1	POLR3GL	ITGAV
PGC	CAT	IRF5
VEGFA	IMPDH1	CCR6
IKBKE	CP	IL12B
ISG15	PDE6D	TLR8
DHX58	DPYD	GNLY
TNFAIP3	ALDOA	CD81
TFR2	CKM	EIF2AK2
FCN2	PLPP1	APOM
MUC4	LPCAT2	CACYBP
F2R	POLA1	NOD1
ELN	AMY1B	MAPK8
IL27	ECI1	MAPK3
MAPT	POLR1C	BST2
LYZ	GSTM4	BPHL
CCL5	GALE	PLA2G2A
LEP	CYP2J2	GRN
CYLD	PTDSS2	PDGFRA
KLKB1	MGST3	GNAI1
CST4	NUDT2	WNT5A
CSRP1	CYP2A7	FURIN
MAPK14	CHIA	ADAR
JUN	POLR1A	TYK2
ITGAV	ALDH2	NOS2
IRF5	G6PD	TRAF3
CCR6	CYP2D6	TPT1
IL12B	UGT1A4	TPM2
TLR8	GUCY2C	NEO1
GNLY	AKR1C3	AHNAK
CD81	MARS1	TLR1
EIF2AK2	AOX1	TK2
APOM	ACP1	PRDX2
CACYBP	GANC	MX2
NOD1	IMPA2	FGF2
MAPK8	ACSM5	FGA
MAPK3	HCCS	TCF7L2
BST2	CDS1	F2RL1
BPHL	FECH	TKFC
PLA2G2A	CPT1A	MSR1
GRN	PRUNE1	NFKBIZ
NEWENTRY	ADO	LMBR1
PDGFRA	CYP2B6	EPPIN
GNAI1	CHST11	SRC
WNT5A	UROS	MPO
FURIN	PIK3CG	ELAVL1
ADAR	UGT2B11	ROBO3
TYK2	GMPPA	SP1
NOS2	FAH	SOD1
TRAF3	PLCG2	PDF
TPT1	PDHA2	DLL4
TPM2	PLA2G4A	ECD
NEO1	PFKFB1	SLC11A1
AHNAK	OAT	DMBT1
TLR1	POLR3F	STING1
TK2	GOT1	SKIV2L
PRDX2	POLR2J2	SEMG2
MX2	ADCY3	DES
FGF2	PDE1C	DCK
FGA	ALDH4A1	DAXX
TCF7L2	GPT	TNFRSF10A
F2RL1	PDE8A	TNFRSF10B
TKFC	CDIPT	EED
MSR1	GNPDA2	CCL4
NFKBIZ	UGT2B17	LIMS1
LMBR1	OXCT1	LALBA
EPPIN	GPD2	APOBEC3H
SRC	ENPP2	TMPRSS6
MPO	CYP4F3	SPINK5
ELAVL1	NUDT5	MARCO
ROBO3	AFMID	BECN1
SP1	INPP5J	TNFSF11
SOD1	MTR	KNG1
PDF	DDO	CSK
DLL4	NAGK	KLRK1
ECD	DGKB	KCNH2
SLC11A1	AOC3	JUND
DMBT1	ALDOB	JAK1
STING1	SGMS2	CLDN4
SKIV2L	OCRL	CCL28
SEMG2	GSTM2	RNASE3
LTA	TK2	RN7SL1
DES	CES1	IRF7
DCK	EHHADH	IREB2
DAXX	LCAT	ILK
TNFRSF10A	PRODH2	IL18
TNFRSF10B	HADHA	IL17A
EED	POLR2H	LTB4R
CCL4	ACHE	APOBEC3A
LIMS1	POLR2J3	MASP2
LALBA	HNMT	TRIM27
APOBEC3H	ADCY7	RELA
TMPRSS6	SUCLG1	IL7R
SPINK5	ENTPD3	IL1A
MARCO	PTGES	PTX3
BECN1	NOS1	IFNAR2
TNFSF11	SULT2B1	SYTL1
KNG1	PDE11A	APOBEC3C
CSK	ADH7	DDX17
KLRK1	PGM1	PTGS2
KCNH2	UPRT	HTR1A
JUND	TBXAS1	SEPTIN7
JAK1	ALDH5A1	CD40LG
CREB1	LYPLA2	CD14
CLDN4	CBR3	MASP1
CCL28	LDHAL6A	PROC
RNASE3	GLUL	MAP2K2
RN7SL1	POLR2J	MAP2K1
IRF7	PDE6A	HRG
IREB2	GDA	NDRG1
ILK	ACSM4	IRF9
IL18	CA7	TRIM22
IL17A	DGAT2	LANCL1
LTB4R	ACO1	PPP4C
APOBEC3A	AK3	HMOX1
MASP2	SMPD1	HMGB1
TRIM27	PRDX6	RNASE7
RELA	G6PC2	ABCC4
IL7R	PEMT	HGF
IL1A	PMM1	HDAC1
PTX3	GSTM5	IFNLR1
IFNAR2	TPO	PLSCR1
IFN1@	CA5A	BACH2
SYTL1	PAPSS1	TANK
APOBEC3C	SMS	PIK3CG
DDX17	ETNK1	ARRB1
PTGS2	B4GALT6	RSAD2
HTR1A	LRAT	STAB2
SEPTIN7	PTGES2	TBK1
CD40LG	PRODH	PDYN
CD14	MAT2A	PDGFRB
CD8A	ABAT	PDCD1
CD4	POLR2D	PCSK2
MASP1	TPMT	PCSK1
PROC	DHODH	ARG2
MAP2K2	ANPEP	AQP9
MAP2K1	HIBCH	FASLG
HRG	KDSR	APOH
NDRG1	POLR2L	BIRC5
IRF9	METTL2B	ANXA6
TRIM22	UGT1A8	IL22
LANCL1	GSR	VTN
PPP4C	PNPLA4	VIM
HMOX1	CEL	VCAM1
HMGB1	DNMT1	PRDX1
HLA-B	AZIN2	GFAP
RNASE7	SPTLC1	GBP2
ABCC4	AHCYL2	ALB
HGF	PDE8B	SLC29A3
HDAC1	PFKP	OAS1
IFNLR1	NADK	AGER
PLSCR1	SULT1A1	UNC93B1
B2M	GMPPB	TNFSF4
BACH2	PYGM	NOS1
TANK	ASAH1	ACTG1
PIK3CG	GPX1	ACTA1
ARRB1	CYP2A6	ACO1
RSAD2	INPP5B	SERPINA3
STAB2	ALDH1B1	CXCR1
TBK1	CPT1B	CCL15
PDYN	NNT	CCL14
PDGFRB	PYCR3	CCL16
PDCD1	NUDT9	CCL19
PCSK2	LPL	CCL18
PCSK1	GGT5	CCL17
ARG2	ADA	CCL26
AQP9	SUCLG2P2	CCL22
FASLG	CES5A	CCR3
APOH	P4HA2	ACKR2
BIRC5	CYP1A2	CCR7
ANXA6	DGKQ	CCR8
IL22	RDH12	ACKR4
VTN	MTHFD2L	CCL2
VIM	AADAT	CCL21
VCAM1	UPP1	CCL7
PRDX1	IDH2	CCL3
GFAP	UGT1A5	CCL11
GBP2	UGT2B15	CCR5
ALB	CMAS	CCL23
SLC29A3	INPP5K	CCL25
OAS1	PLCD4	CCL3L3
AGER	CYP2C19	CCL4L2
UNC93B1	PDE2A	CCR1
TNFSF4	AMY1A	CCL24
NOS1	LDHB	XCL2
ACTG1	GMDS	CXCR4
ACTA1	HK3	CXCR6
ACO1	ENTPD5	CCR4
SERPINA3	DTYMK	TAFA5
CXCR1	PIK3C2B	TAFA3
CCL15	GUCY1A2	TAFA4
CCL14	SI	TAFA1
CCL4	INPP5A	TAFA2
CCL16	GSTK1	CCL15-CCL14
CCL19	MDH1	PTK2B
CCL13	GPI	IL4
CCL18	ACADSB	CDH1
CCL17	LDHC	LTBP1
CCL26	CA6	IL13
CCL22	POLR1H	IL10
CCR3	COX15	IL2
CCL28	TPH2	PPARG
CCL4L1	PSAT1	FGR
ACKR2	HEXA	MIF
CCR7	GK	CRP
CCL27	EPRS1	JAK2
CCR8	CHST13	PTK2
ACKR4	SGMS1	PTGDR
CCR10	DNMT3L	CD86
CCL2	PFKFB3	HCK
CCL21	GSTM1	VDR
CCL7	PLD2	OLR1
CCL5	ETNK2	GRK2
CCL3	GMPS	TXK
CCL20	NME6	RNASE2
CCL11	GLS2	CD79A
CCR5	CYP2A13	CD79B
CCL23	CA12	LYN
CCL25	POLE4	SYK
CCL1	POLR1D	BTK
CCL3L3	LALBA	BLNK
CCL4L2	TXNRD2	VAV3
CXCL12	SMPD2	VAV1
XCL1	PDE7B	VAV2
CCL8	PHGDH	RAC1
CCL3L1	AKR1C1	RAC2
CCR1	AMDHD2	RAC3
CCL24	ALDH6A1	PPP3CA
XCL2	G6PC1	PPP3CB
CXCL1	PCCA	PPP3CC
CXCL10	PIPOX	CHP1
CXCR4	SEPHS1	PPP3R1
CXCL2	GCLC	PPP3R2
CXCR6	CDA	CHP2
CCR4	RPE65	NFAT5
CXCL11	LCT	NFATC1
TAFA5	HPGDS	NFATC2
TAFA3	ALDH1A1	NFATC3
TAFA4	DGAT1	NFATC4
TAFA1	GPX3	HRAS
TAFA2	ENTPD8	KRAS
CCL15-CCL14	GALT	NRAS
IL6	ACACA	FOS
TNF	GUCY2D	CARD11
IL1B	GPX4	BCL10
IL18	GBE1	MALT1
PTK2B	PAH	CHUK
VEGFA	MTHFD2	IKBKB
IL4	AGK	IKBKG
CDH1	UAP1	NFKBIA
CD40	DGKD	NFKBIB
DEFB103B	CDO1	NFKBIE
F2RL1	DBH	CD19
MMP9	UGT1A7	CR2
LTBP1	ASAH2	PIK3R5
DEFB4A	LDHD	PIK3R1
TNFSF10	AMT	PIK3R2
IL13	PCK2	PIK3R3
IL10	FPGT	PIK3CA
IL2	AK4	PIK3CB
PPARG	PLCB4	PIK3CD
FGR	OGDH	AKT3
MIF	HMGCL	AKT1
CRP	CBR1	AKT2
JAK2	EARS2	GSK3B
IL1A	GUSB	INPP5D
PTK2	POLE	CD22
PTGDR	AGPS	CD72
CD86	AMPD3	PTPN6
HCK	ITPKB	LILRB3
ARRB1	TXNDC12	FCGR2B
GNAI1	PNLIP	RASGRP3
VDR	ACP5	PLCG2
OLR1	RDH5	PRKCB
GRK2	MBOAT7	IFITM1
TXK	CYP2C9	IGHA1
RNASE2	PLA2G15	IGHA2
CD79A	ACER3	IGHD
CD79B	LAP3	IGHD1-1
LYN	DGKG	IGHD1-14
SYK	NAT2	IGHD1-20
BTK	NOS3	IGHD1-26
BLNK	FMO2	IGHD1-7
VAV3	AOC1	IGHD2-15
VAV1	RDH11	IGHD2-2
VAV2	PNMT	IGHD2-21
RAC1	ASPA	IGHD2-8
RAC2	GNMT	IGHD3-10
RAC3	MGAM	IGHD3-16
PPP3CA	GRHPR	IGHD3-22
PPP3CB	ACSL3	IGHD3-3
PPP3CC	RDH16	IGHD3-9
CHP1	P4HA1	IGHD4-11
PPP3R1	CHKA	IGHD4-17
PPP3R2	HAO2	IGHD4-23
CHP2	AKR1C4	IGHD4-4
NFAT5	NME2	IGHD5-12
NFATC1	GPAT2	IGHD5-18
NFATC2	UGT1A3	IGHD5-24
NFATC3	PGM3	IGHD5-5
NFATC4	BDH1	IGHD6-13
HRAS	POLD4	IGHD6-19
KRAS	PLCZ1	IGHD6-25
NRAS	NME5	IGHD6-6
FOS	MIOX	IGHD7-27
JUN	UMPS	IGHE
CARD11	ADPRM	IGHG1
BCL10	CA9	IGHG2
MALT1	CTPS2	IGHG3
CHUK	NT5C2	IGHG4
IKBKB	CYP26C1	IGHJ1
IKBKG	NEU3	IGHJ2
NFKB1	INPP5E	IGHJ3
RELA	NEU4	IGHJ4
NFKBIA	L2HGDH	IGHJ5
NFKBIB	GPD1	IGHJ6
NFKBIE	AGPAT1	IGHM
CD81	CYP26A1	IGHV1-18
CD19	GCDH	IGHV1-2
CR2	SORD	IGHV1-24
PIK3R5	PFKM	IGHV1-3
PIK3R1	GOT2	IGHV1-45
PIK3R2	PTGS2	IGHV1-46
PIK3R3	AMY1C	IGHV1-58
PIK3CA	FMO5	IGHV1-69
PIK3CB	FTH1	IGHV1-69-2
PIK3CD	NME1-NME2	IGHV2-26
PIK3CG	AWAT2	IGHV2-5
AKT3	NMNAT1	IGHV2-70
AKT1	GSTO1	IGHV3-11
AKT2	CTH	IGHV3-13
GSK3B	GCAT	IGHV3-15
INPP5D	MINPP1	IGHV3-16
CD22	DGKE	IGHV3-20
CD72	PNLIPRP1	IGHV3-21
PTPN6	PLA2G2E	IGHV3-23
LILRB3	CA5B	IGHV3-30
FCGR2B	PLA2G3	IGHV3-33
RASGRP3	DHRS4L2	IGHV3-35
PLCG2	BLVRA	IGHV3-38
PRKCB	CKMT2	IGHV3-43
IFITM1	RRM2B	IGHV3-48
IGH	GSTT1	IGHV3-49
IGHA1	CERK	IGHV3-53
IGHA2	SDS	IGHV3-64
IGHD	PLA2G7	IGHV3-66
IGHD1-1	DGKA	IGHV3-7
IGHD1-14	ASMT	IGHV3-72
IGHD1-20	CDS2	IGHV3-73
IGHD1-26	DUT	IGHV3-74
IGHD1-7	ACAA1	IGHV3-69-1
IGHD2-15	MCEE	IGHV4-28
IGHD2-2	CHPT1	IGHV4-31
IGHD2-21	ACSM2A	IGHV4-34
IGHD2-8	ME1	IGHV4-39
IGHD3-10	GNE	IGHV4-4
IGHD3-16	CYB5R3	IGHV4-59
IGHD3-22	ACP2	IGHV4-61
IGHD3-3	GUK1	IGHV5-51
IGHD3-9	SMPD3	IGHV5-10-1
IGHD4-11	DGUOK	IGHV6-1
IGHD4-17	APIP	IGHV7-4-1
IGHD4-23	GLA	IGHV7-81
IGHD4-4	SUCLA2	IGKC
IGHD5-12	GSTA4	IGKJ1
IGHD5-18	UXS1	IGKJ3
IGHD5-24	PIK3CD	IGKJ4
IGHD5-5	PDE1B	IGKJ5
IGHD6-13	ECI2	IGKV1-12
IGHD6-19	AMY2B	IGKV1-13
IGHD6-25	HK2	IGKV1-16
IGHD6-6	BHMT	IGKV1-17
IGHD7-27	PCYT1A	IGKV1-27
IGHE	DHDH	IGKV1-33
IGHG1	MGLL	IGKV1-37
IGHG2	GLO1	IGKV1-39
IGHG3	PLA2G2C	IGKV1-5
IGHG4	CBS	IGKV1-6
IGHJ1	SAT1	IGKV1-8
IGHJ2	PDE6C	IGKV1-9
IGHJ3	AMPD2	IGKV1D-12
IGHJ4	DDC	IGKV1D-13
IGHJ5	PI4KB	IGKV1D-16
IGHJ6	CYP2E1	IGKV1D-17
IGHM	GAMT	IGKV1D-33
IGH	BCO1	IGKV1D-37
IGHV1-18	SULT1A3	IGKV1D-39
IGHV1-2	PGP	IGKV1D-42
IGHV1-24	UCKL1	IGKV1D-43
IGHV1-3	GLYCTK	IGKV1D-8
IGHV1-45	CYP2U1	IGKV2-24
IGHV1-46	AGPAT4	IGKV2-28
IGHV1-58	LDHA	IGKV2-30
IGHV1-69	DHRS3	IGKV2-40
IGHV1-8	HAL	IGKV2D-24
IGHV1-38-4	PNPT1	IGKV2D-28
IGHV1-69-2	ACSL5	IGKV2D-29
IGHV2-26	RENBP	IGKV2D-30
IGHV2-5	ISYNA1	IGKV2D-40
IGHV2-70	ADH1B	IGKV3-11
IGHV3-11	GNPAT	IGKV3-15
IGHV3-13	ALDH3B1	IGKV3-20
IGHV3-15	PYCR1	IGKV3-7
IGHV3-16	GPAT3	IGKV3D-11
IGHV3-20	ADH4	IGKV3D-15
IGHV3-21	HAGHL	IGKV3D-20
IGHV3-23	UCK2	IGKV3D-7
IGHV3-30	LCMT2	IGKV4-1
IGHV3-30-3	PDHB	IGKV5-2
IGHV3-30-5	ENTPD2	IGKV6-21
IGHV3-33	HGD	IGKV6D-21
IGHV3-35	CYP3A5	IGKV6D-41
IGHV3-38	PC	IGLC2
IGHV3-43	PIK3C2A	IGLC3
IGHV3-48	B4GALT2	IGLC6
IGHV3-49	ACP6	IGLC7
IGHV3-53	MTMR7	IGLJ1
IGHV3-64	PRIM1	IGLJ2
IGHV3-66	NAGS	IGLJ3
IGHV3-7	CRLS1	IGLJ4
IGHV3-72	GBA	IGLJ5
IGHV3-73	ACER2	IGLJ6
IGHV3-74	GART	IGLJ7
IGHV3-9	ADI1	IGLV1-36
IGHV3-38-3	UGT2A1	IGLV1-40
IGHV3-69-1	MBOAT2	IGLV1-44
IGHV4-28	GSTO2	IGLV1-47
IGHV4-30-1	NPR1	IGLV1-50
IGHV4-30-2	UGT2B7	IGLV1-51
IGHV4-30-4	ENPP7	IGLV10-54
IGHV4-31	ADK	IGLV11-55
IGHV4-34	PDE5A	IGLV2-11
IGHV4-39	ASS1	IGLV2-14
IGHV4-4	PCCB	IGLV2-18
IGHV4-59	PGD	IGLV2-23
IGHV4-61	PTGS1	IGLV2-33
IGHV4-38-2	GNPNAT1	IGLV2-8
IGHV5-51	AK2	IGLV3-1
IGHV5-10-1	PCYT1B	IGLV3-10
IGHV6-1	POLR3H	IGLV3-12
IGHV7-4-1	NT5M	IGLV3-16
IGHV7-81	PLA2G5	IGLV3-19
IGK	PAFAH1B2	IGLV3-21
IGKC	AGXT	IGLV3-22
IGKDEL	CA1	IGLV3-25
IGKJ	PFAS	IGLV3-27
IGKJ1	ARG2	IGLV3-32
IGKJ2	OTC	IGLV3-9
IGKJ3	CTPS1	IGLV4-3
IGKJ4	GSTM3	IGLV4-60
IGKJ5	GLS	IGLV4-69
IGKV@	SULT1A4	IGLV5-37
IGKV1-12	CPS1	IGLV5-45
IGKV1-13	AGMAT	IGLV5-48
IGKV1-16	LPCAT1	IGLV5-52
IGKV1-17	POLR3D	IGLV6-57
IGKV1-27	UGDH	IGLV7-43
IGKV1-33	INPPL1	IGLV7-46
IGKV1-37	HMGCS1	IGLV8-61
IGKV1-39	PLA2G2A	IGLV9-49
IGKV1-5	PTGDS	C3
IGKV1-6	FBP1	C5
IGKV1-8	IMPDH2	CKLF
IGKV1-9	BUD23	CMA1
IGKV1D-12	ACAA2	CX3CL1
IGKV1D-13	HEXB	CXCL17
IGKV1D-16	ADCY4	CCN1
IGKV1D-17	ALDH3A1	EDN1
IGKV1D-33	DPYS	EDN2
IGKV1D-37	LIPF	EDN3
IGKV1D-39	GYS2	FGF10
IGKV1D-42	ALDH18A1	LECT2
IGKV1D-43	GSTT2	PPBPP1
IGKV1D-8	PHPT1	PROK2
IGKV2-24	XDH	SAA1
IGKV2-28	ALDH1A3	SAA2
IGKV2-30	TAFAZZIN	SBDS
IGKV2-40	AKR1A1	SEMA3A
IGKV2D-24	RRM2	SEMA3B
IGKV2D-28	GAD1	SEMA3C
IGKV2D-29	PIK3C3	SEMA3D
IGKV2D-30	UGCG	SEMA3E
IGKV2D-40	CYP1B1	SEMA3F
IGKV3-11	DMGDH	SEMA3G
IGKV3-15	UGP2	SEMA4A
IGKV3-20	GGT6	SEMA4B
IGKV3-7	ASL	SEMA4C
IGKV3D-11	MPI	SEMA4D
IGKV3D-15	GPX7	SEMA4F
IGKV3D-20	ACADL	SEMA4G
IGKV3D-7	PTDSS1	SEMA5A
IGKV4-1	AMPD1	SEMA5B
IGKV5-2	PDE3B	SEMA6A
IGKV6-21	CHKB	SEMA6B
IGKV6D-21	GSTZ1	SEMA6C
IGKV6D-41	AK5	SEMA6D
IGL	GSTP1	SEMA7A
IGLC1	ADCY9	SLIT1
IGLC2	ODC1	SLIT2
IGLC3	LDHAL6B	TNC
IGLC6	FTCD	TYMP
IGLC7	ALLC	C5AR1
IGLJ	CYP3A7	CCR9
IGLJ1	TYRP1	CCRL2
IGLJ2	SCLY	CMKLR1
IGLJ3	CYP26B1	CX3CR1
IGLJ4	PDE4B	CXCR3
IGLJ5	GK2	CXCR5
IGLJ6	SULT1E1	ACKR3
IGLJ7	ACER1	CYSLTR1
IGLV@	CSAD	CYSLTR2
IGLV1-36	ACOT12	ACKR1
IGLV1-40	LTA4H	EDNRA
IGLV1-44	CNDP1	EDNRB
IGLV1-47	ACSL6	FPR1
IGLV1-50	BST1	FPR2
IGLV1-51	IDO2	GPR17
IGLV10-54	DCTD	GPR32
IGLV11-55	UROD	GPR33
IGLV2-11	IL4I1	PTGDR2
IGLV2-14	PRIM2	C5AR2
IGLV2-18	TKFC	CXCR2
IGLV2-23	NEU1	LTB4R2
IGLV2-33	LCMT1	PLAUR
IGLV2-8	AACS	PLXNA1
IGLV3-1	LPCAT4	PLXNA2
IGLV3-10	GLB1	PLXNA3
IGLV3-12	PTEN	PLXNA4
IGLV3-16	PDE4D	PLXNB1
IGLV3-19	GNPDA1	PLXNB2
IGLV3-21	ACSL1	PLXNB3
IGLV3-22	IPPK	PLXNC1
IGLV3-25	P4HA3	PLXND1
IGLV3-27	ENOPH1	PTAFR
IGLV3-32	CHST12	ROBO1
IGLV3-9	PYCR2	ROBO2
IGLV4-3	GMPR	RXFP3
IGLV4-60	ASNS	XCR1
IGLV4-69	SGPL1	ADM
IGLV5-37	GCK	ADM2
IGLV5-39	APRT	AGRP
IGLV5-45	PFKFB2	AGT
IGLV5-48		AMBN
IGLV5-52		AMELX
IGLV6-57		AMH
IGLV7-43		ANGPTL5
IGLV7-46		ANGPTL7
IGLV8-61		APLN
IGLV9-49		AREG
C3		MANF
C5		CDNF
CAMP		ARTN
CCL1		AVP
CCL11		BDNF
CCL13		BMP1
CCL14		BMP10
CCL15-CCL14		BMP15
CCL15		BMP2
CCL16		BMP3
CCL17		BMP4
CCL18		BMP5
CCL19		BMP6
CCL2		BMP7
CCL20		BMP8A
CCL21		BMP8B
CCL22		BTC
CCL23		MYDGF
CCL24		CALCA
CCL25		CALCB
CCL26		CAT
CCL27		CCK
CCL28		CD320
CCL3		CD70
CCL3L1		ADA2
CCL3P1		CER1
CCL3L3		CGA
CCL4		CGB3
CCL4L2		CGB1
CCL4L1		CGB2
CCL5		CGB5
CCL7		CGB7
CCL8		CGB8
CKLF		CHGA
CMA1		CHGB
CTSG		CLCF1
CX3CL1		CLEC11A
CXCL1		CMTM1
CXCL10		CMTM2
CXCL11		CMTM3
CXCL12		CMTM4
CXCL13		CMTM5
CXCL14		CMTM6
CXCL16		CMTM7
CXCL17		CMTM8
CXCL2		CNTF
CXCL3		CORT
CXCL5		CRH
CXCL6		CSF1
CXCL9		CSF2
CCN1		CSF3
DEFA1		CSH1
DEFA3		CSH2
DEFA5		CSHL1
DEFB1		CSPG5
DEFB103B		CTF1
DEFB104A		CCN2
DEFB4A		DKK1
EDN1		EBI3
EDN2		EGF
EDN3		EPGN
FGF10		EPO
FGF2		EREG
HTN3		ESM1
CXCL8		FAM3B
LECT2		FAM3C
PF4		FAM3D
PF4V1		FGF1
PLAU		FGF11
PPBP		FGF12
PPBPP1		FGF13
PROK2		FGF14
RNASE2		FGF16
SAA1		FGF17
SAA2		FGF18
SBDS		FGF19
SEMA3A		FGF20
SEMA3B		FGF21
SEMA3C		FGF22
SEMA3D		FGF23
SEMA3E		FGF3
SEMA3F		FGF4
SEMA3G		FGF5
SEMA4A		FGF6
SEMA4B		FGF7
SEMA4C		FGF8
SEMA4D		FGF9
SEMA4F		VEGFD
SEMA4G		FIGNL2
SEMA5A		FLT3LG
SEMA5B		FSHB
SEMA6A		GAL
SEMA6B		GALP
SEMA6C		GAST
SEMA6D		GCG
SEMA7A		GDF10
SLIT1		GDF11
SLIT2		GDF2
TNC		GDF3
TYMP		GDF5
XCL1		GDF6
XCL2		GDF7
C5AR1		GDF9
ACKR2		GDNF
CCR1		GH1
CCR10		GH2
CCR3		GHRH
CCR4		GHRL
CCR5		GIP
CCR6		GKN1
CCR7		GMFB
CCR8		GMFG
CCR9		GNRH1
ACKR4		GNRH2
CCRL2		GPHA2
CMKLR1		GPHB5
CX3CR1		GPI
CXCR3		GREM1
CXCR4		GREM2
CXCR5		GRP
CXCR6		GUCA2A
ACKR3		HBEGF
CYSLTR1		HDGF
CYSLTR2		HDGFL3
ACKR1		IAPP
EDNRA		IFNE
EDNRB		IFNK
FPR1		IFNW1
FPR2		IGF1
FPR2		IGF2
GPR17		IL11
GPR32		IL12A
GPR33		IL16
PTGDR2		IL17B
C5AR2		IL17C
CXCR1		IL17D
CXCR2		IL17F
LTB4R		IL19
LTB4R2		IL1F10
PLAUR		IL36RN
PLXNA1		IL36A
PLXNA2		IL37
PLXNA3		IL36B
PLXNA4		IL36G
PLXNB1		IL1RN
PLXNB2		IL20
PLXNB3		IL21
PLXNC1		IL23A
PLXND1		IL24
PTAFR		IL25
ROBO1		IL26
ROBO2		IFNL3
ROBO3		IL3
RXFP3		IL31
XCR1		IL32
ADIPOQ		IL33
ADM		IL34
ADM2		IL5
AGRP		IL6ST
AGT		IL7
AMBN		IL9
AMELX		INHA
AMH		INHBA
ANGPTL5		INHBB
ANGPTL7		INHBC
APLN		INHBE
AREG		INS
MANF		INSL3
CDNF		INSL4
ARTN		INSL5
AVP		INSL6
AZU1		JAG1
BDNF		JAG2
BMP1		FGF7P6
BMP10		FGF7P3
BMP15		KITLG
BMP2		KL
BMP3		LACRT
BMP4		LEFTY1
BMP5		LEFTY2
BMP6		LHB
BMP7		LIF
BMP8A		LRSAM1
BMP8B		LTB
BTC		LTBP2
MYDGF		LTBP3
C3		LTBP4
C5		MDK
CALCA		MIA
CALCB		MLN
CAMP		MSTN
CAT		NAMPT
CCK		NDP
CCL1		NENF
CCL11		NGF
CCL13		NMB
CCL14		NODAL
CCL15-CCL14		CCN3
CCL15		NPPA
CCL16		NPPB
CCL17		NPPC
CCL18		NPY
CCL19		NRG1
CCL2		NRG2
CCL20		NRG3
CCL21		NRG4
CCL22		NRTN
CCL23		NTF3
CCL24		NTF4
CCL25		NTS
CCL26		NUDT6
CCL27		OGN
CCL28		OSGIN1
CCL3		OSM
CCL3L1		OSTN
CCL3P1		OXT
CCL3L3		ENDOU
CCL4		PDGFA
CCL4L2		PDGFB
CCL4L1		PDGFC
CCL5		PDGFD
CCL7		PDGFRL
CCL8		PGF
CD320		PMCH
CD40LG		PNOC
CD70		POMC
ADA2		PPBPP2
CER1		PPY
CGA		PRL
CGB3		PRLH
CGB1		PROK1
CGB2		PSPN
CGB5		PTH
CGB7		PTH2
CGB8		PTHLH
CHGA		PTN
CHGB		PYY
CKLF		QRFP
CLCF1		RABEP1
CLEC11A		RABEP2
CMA1		REG1A
CMTM1		RETN
CMTM2		RETNLB
CMTM3		RLN1
CMTM4		RLN2
CMTM5		RLN3
CMTM6		SCG2
CMTM7		SCGB3A1
CMTM8		SCT
CNTF		AIMP1
CORT		SECTM1
CRH		SLURP1
CSF1		SPP1
CSF2		SST
CSF3		STC1
CSH1		STC2
CSH2		TAC1
CSHL1		TDGF1
CSPG5		TDGF1P3
CTF1		TG
CCN2		TGFA
CTSG		TGFB2
CX3CL1		TGFB3
CXCL1		THPO
CXCL10		TNFRSF11B
CXCL11		TNFSF12
CXCL12		TNFSF13
CXCL13		TNFSF13B
CXCL14		TNFSF14
CXCL16		TNFSF15
CXCL17		TNFSF18
CXCL2		TNFSF8
CXCL3		TNFSF9
CXCL5		TOR2A
CXCL6		TRH
CXCL9		TSHB
CCN1		TSLP
DEFA1		TXLNA
DEFA3		UCN
DEFA5		UCN2
DEFB1		UCN3
DEFB103B		UTS2
DEFB104A		UTS2B
DEFB4A		VEGFB
DKK1		VEGFC
EBI3		VGF
EDN1		VIP
EDN2		ACVR1B
EDN3		ACVR1C
EGF		ACVR2A
EPGN		ACVR2B
EPO		ACVRL1
EREG		ADCYAP1R1
ESM1		ADIPOR1
FAM3B		ADIPOR2
FAM3C		ADRB1
FAM3D		ADRB2
FASLG		AGTR1
FGF1		AGTR2
FGF10		AMHR2
FGF11		ANGPT1
FGF12		ANGPT4
FGF13		ANGPTL1
FGF14		ANGPTL2
FGF16		ANGPTL3
FGF17		ANGPTL4
FGF18		ANGPTL6
FGF19		APLNR
FGF2		AR
FGF20		AVPR1A
FGF21		AVPR1B
FGF22		AVPR2
FGF23		BMPR1A
FGF3		BMPR1B
FGF4		BMPR2
FGF5		BRD8
FGF6		C3AR1
FGF7		CALCR
FGF8		CALCRL
FGF9		CNTFR
VEGFD		CRHR1
FIGNL2		CRHR2
FLT3LG		CRIM1
FSHB		CRLF1
GAL		CRLF3
GALP		CSF1R
GAST		CSF2RB
GCG		CSF3R
GDF1		EGFR
GDF10		ENG
GDF11		EPOR
GDF15		ESR1
GDF2		ESR2
GDF3		ESRRA
GDF5		ESRRB
GDF6		ESRRG
GDF7		FGFR1
GDF9		FGFR2
GDNF		FGFR3
GH1		FGFR4
GH2		FGFRL1
GHRH		FLT1
GHRL		FLT3
GIP		FLT4
GKN1		FSHR
GMFB		GALR2
GMFG		GALR3
GNRH1		GCGR
GNRH2		GHR
GPHA2		GHRHR
GPHB5		GHSR
GPI		GIPR
GREM1		GLP1R
GREM2		GLP2R
GRN		GNRHR
GRP		GPER1
GUCA2A		HNF4A
HAMP		HNF4G
HBEGF		HTR3A
HDGF		HTR3B
HDGFL3		HTR3C
HGF		HTR3D
HTN3		HTR3E
IAPP		IFNGR2
IFNA1		IGF1R
IFNA10		IGF2R
IFNA13		IL10RA
IFNA14		IL10RB
IFNA16		IL11RA
IFNA17		IL12RB1
IFNA2		IL12RB2
IFNA21		IL13RA1
IFNA4		IL13RA2
IFNA5		IL15RA
IFNA6		IL2RB
IFNA7		IL17RA
IFNA8		IL17RB
IFNB1		IL17RC
IFNE		IL17RD
IFNG		IL17RE
IFNK		IL18R1
IFNW1		IL18RAP
IGF1		IL1R1
IGF2		IL1R2
IL10		IL1RAP
IL11		IL1RL1
IL12A		IL1RL2
IL12B		IL20RA
IL13		IL20RB
IL15		IL21R
IL16		IL22RA1
IL17A		IL22RA2
IL17B		IL23R
IL17C		IL27RA
IL17D		IL2RA
IL17F		IL2RG
IL18		IL31RA
IL19		IL4R
IL1A		IL5RA
IL1B		IL6R
IL1F10		INSR
IL36RN		KDR
IL36A		LEPR
IL37		LGR4
IL36B		LGR5
IL36G		LGR6
IL1RN		LHCGR
IL2		LIFR
IL20		LTBR
IL21		MC1R
IL22		MC2R
IL23A		MC3R
IL24		MC4R
IL25		MCHR1
IL26		MCHR2
IL27		MET
IFNL2		MLNR
IFNL3		MPL
IFNL1		MTNR1A
IL3		MTNR1B
IL31		NGFR
IL32		NMBR
IL33		NPR1
IL34		NPR3
IL4		NR0B1
IL5		NR0B2
IL6		NR1D1
IL6ST		NR1D2
IL7		NR1H2
CXCL8		NR1H3
IL9		NR1H4
INHA		NR1I2
INHBA		NR1I3
INHBB		NR2C1
INHBC		NR2C2
INHBE		NR2E1
INS		NR2E3
INS-IGF2		NR2F1
INSL3		NR2F2
INSL4		NR2F6
INSL5		NR3C1
INSL6		NR3C2
JAG1		NR4A1
JAG2		NR4A2
FGF7P6		NR4A3
FGF7P3		NR5A1
KITLG		NR5A2
KL		NR6A1
LACRT		NRP1
LECT2		NRP2
LEFTY1		OGFR
LEFTY2		OPRD1
LEP		OPRK1
LHB		OPRL1
LIF		OPRM1
LRSAM1		OSMR
LTA		OXTR
LTB		PGR
LTBP1		PGRMC2
LTBP2		PPARA
LTBP3		PPARD
LTBP4		PRLHR
MDK		PRLR
MIA		PTGER1
MIF		PTGER2
MLN		PTGER3
MSTN		PTGER4
NAMPT		PTGFR
NDP		PTH1R
NENF		PTH2R
NGF		RARA
NMB		RARB
NODAL		RARG
CCN3		RORA
NPFF		RORB
NPPA		RORC
NPPB		RXFP1
NPPC		RXFP2
NPY		RXRA
NRG1		RXRB
NRG2		RXRG
NRG3		S1PR1
NRG4		S1PR2
NRTN		SCTR
NTF3		SDC1
NTF4		SDC2
NTS		SDC3
NUDT6		SDC4
OGN		SORT1
OSGIN1		SSTR1
OSM		SSTR2
OSTN		SSTR5
OXT		TACR1
ENDOU		TEK
PDGFA		TGFBR1
PDGFB		TGFBR2
PDGFC		TGFBR3
PDGFD		THRA
PDGFRA		THRB
PDGFRB		TIE1
PDGFRL		TNFRSF10C
PDYN		TNFRSF10D
PENK		TNFRSF11A
PF4		TNFRSF12A
PF4V1		TNFRSF13B
PGF		TNFRSF13C
PLAU		TNFRSF14
PMCH		TNFRSF17
PNOC		TNFRSF18
POMC		TNFRSF19
PPBP		TNFRSF1A
PPBPP1		TNFRSF1B
PPBPP2		TNFRSF21
PPY		TNFRSF25
PRL		TNFRSF4
PRLH		TNFRSF8
PROK1		TNFRSF9
PROK2		TRHR
PSPN		TSHR
PTH		TUBB3
PTH2		VIPR1
PTHLH		VIPR2
PTN		PTPN11
PYY		ICAM2
QRFP		ITGAL
RABEP1		ITGB2
RABEP2		PAK1
REG1A		NCR2
RETN		TYROBP
RETNLB		LCK
RLN1		FCGR3A
RLN2		FCGR3B
RLN3		NCR1
RNASE2		NCR3
S100A6		CD247
SAA1		ZAP70
SAA2		LCP2
SBDS		LAT
SCG2		PLCG1
SCGB3A1		SH3BP2
SCT		FYN
AIMP1		SHC2
SECTM1		SHC4
SEMA3A		SHC3
SEMA3B		SHC1
SEMA3C		GRB2
SEMA3D		SOS1
SEMA3E		SOS2
SEMA3F		ARAF
SEMA3G		BRAF
SEMA4A		RAF1
SEMA4B		HCST
SEMA4C		CD48
SEMA4D		CD244
SEMA4F		PRKCA
SEMA4G		PRKCG
SEMA5A		SH2D1B
SEMA5B		SH2D1A
SEMA6A		FAS
SEMA6B		GZMB
SEMA6C		PRF1
SEMA6D		CASP3
SEMA7A		BID
SLIT1		CD3D
SLIT2		CD3E
SLURP1		CD3G
SPP1		PTPRC
SST		ITK
STC1		TEC
STC2		NCK1
TAC1		NCK2
TDGF1		GRAP2
TDGF1P3		PAK2
TG		PAK3
TGFA		PAK4
TGFB1		PAK6
TGFB2		PAK5
TGFB3		RHOA
THPO		CDC42
TNC		CD28
TNF		ICOS
TNFRSF11B		MAP3K8
TNFSF10		MAP3K14
TNFSF11		CTLA4
TNFSF12		CBLC
TNFSF13		CBL
TNFSF13B		CBLB
TNFSF14		CDK4
TNFSF15		RASGRP1
TNFSF18		PDK1
TNFSF4		PRKCQ
TNFSF8		TRAC
TNFSF9		TRAJ1
TOR2A		TRAJ2
TRH		TRAJ3
TSHB		TRAJ4
TSLP		TRAJ5
TXLNA		TRAJ6
TYMP		TRAJ7
UCN		TRAJ8
UCN2		TRAJ9
UCN3		TRAJ10
UTS2		TRAJ11
UTS2B		TRAJ12
VEGFA		TRAJ13
VEGFB		TRAJ14
VEGFC		TRAJ16
VGF		TRAJ17
VIP		TRAJ18
XCL1		TRAJ19
XCL2		TRAJ20
ACVR1B		TRAJ21
ACVR1C		TRAJ22
ACVR2A		TRAJ23
ACVR2B		TRAJ24
ACVRL1		TRAJ25
ADCYAP1R1		TRAJ26
ADIPOR1		TRAJ27
ADIPOR2		TRAJ28
ADRB1		TRAJ29
ADRB2		TRAJ30
AGTR1		TRAJ31
AGTR2		TRAJ32
AMHR2		TRAJ33
ANGPT1		TRAJ34
ANGPT4		TRAJ35
ANGPTL1		TRAJ36
ANGPTL2		TRAJ37
ANGPTL3		TRAJ38
ANGPTL4		TRAJ39
ANGPTL6		TRAJ40
APLNR		TRAJ41
AR		TRAJ42
AVPR1A		TRAJ43
AVPR1B		TRAJ44
AVPR2		TRAJ45
BMPR1A		TRAJ46
BMPR1B		TRAJ47
BMPR2		TRAJ48
BRD8		TRAJ49
C3AR1		TRAJ50
C5AR1		TRAJ52
CALCR		TRAJ53
CALCRL		TRAJ54
ACKR2		TRAJ56
CCR1		TRAJ57
CCR10		TRAJ58
CCR3		TRAJ59
CCR4		TRAJ61
CCR5		TRAV1-1
CCR6		TRAV1-2
CCR7		TRAV2
CCR8		TRAV3
CCR9		TRAV4
ACKR4		TRAV5
CCRL2		TRAV7
CD40		TRAV8-1
CMKLR1		TRAV8-2
CNTFR		TRAV8-3
CRHR1		TRAV8-4
CRHR2		TRAV8-6
CRIM1		TRAV8-7
CRLF1		TRAV9-1
CRLF2		TRAV9-2
CRLF3		TRAV10
CSF1R		TRAV12-1
CSF2RA		TRAV12-2
CSF2RB		TRAV12-3
CSF3R		TRAV13-1
CX3CR1		TRAV13-2
CXCR3		TRAV14DV4
CXCR4		TRAV16
CXCR5		TRAV17
CXCR6		TRAV18
ACKR3		TRAV19
CYSLTR1		TRAV20
CYSLTR2		TRAV21
ACKR1		TRAV22
EDNRA		TRAV23DV6
EDNRB		TRAV24
EGFR		TRAV25
ENG		TRAV26-1
EPOR		TRAV26-2
ESR1		TRAV27
ESR2		TRAV29DV5
ESRRA		TRAV30
ESRRB		TRAV34
ESRRG		TRAV35
FGFR1		TRAV36DV7
FGFR2		TRAV38-1
FGFR3		TRAV38-2DV8
FGFR4		TRAV39
FGFRL1		TRAV40
FLT1		TRAV41
FLT3		TRBC1
FLT4		TRBC2
FPR1		TRBD1
FPR2		TRBJ1-1
FPR2		TRBJ1-2
FSHR		TRBJ1-3
GALR2		TRBJ1-4
GALR3		TRBJ1-5
GCGR		TRBJ1-6
GHR		TRBJ2-1
GHRHR		TRBJ2-2
GHSR		TRBJ2-3
GIPR		TRBJ2-4
GLP1R		TRBJ2-5
GLP2R		TRBJ2-6
GNRHR		TRBJ2-7
GPER1		TRBV2
GPR17		TRBV3-1
GPR32		TRBV4-1
GPR33		TRBV4-2
PTGDR2		TRBV5-1
C5AR2		TRBV5-4
HNF4A		TRBV5-5
HNF4G		TRBV5-6
HTR3A		TRBV5-7
HTR3B		TRBV6-1
HTR3C		TRBV6-2
HTR3D		TRBV6-4
HTR3E		TRBV6-5
IFNAR1		TRBV6-6
IFNAR2		TRBV6-7
IFNGR1		TRBV6-8
IFNGR2		TRBV7-2
IGF1R		TRBV7-3
IGF2R		TRBV7-4
IL10RA		TRBV7-6
IL10RB		TRBV7-7
IL11RA		TRBV7-9
IL12RB1		TRBV9
IL12RB2		TRBV10-1
IL13RA1		TRBV10-2
IL13RA2		TRBV10-3
IL15RA		TRBV11-1
IL2RB		TRBV11-2
IL17RA		TRBV11-3
IL17RB		TRBV12-3
IL17RC		TRBV12-4
IL17RD		TRBV12-5
IL17RE		TRBV13
IL18R1		TRBV14
IL18RAP		TRBV15
IL1R1		TRBV16
IL1R2		TRBV17
IL1RAP		TRBV18
IL1RL1		TRBV19
IL1RL2		TRBV20-1
IL20RA		TRBV24-1
IL20RB		TRBV25-1
IL21R		TRBV27
IL22RA1		TRBV28
IL22RA2		TRBV29-1
IL23R		TRBV30
IL27RA		TRDC
IFNLR1		TRDD1
IL2RA		TRDD2
IL2RB		TRDD3
IL2RG		TRDJ1
IL31RA		TRDJ2
IL3RA		TRDJ3
IL4R		TRDJ4
IL5RA		TRDV1
IL6R		TRDV2
IL7R		TRDV3
CXCR1		TRGV9
CXCR2		TRGV8
IL9R		TRGV5
INSR		TRGV4
KDR		TRGV3
LEPR		TRGV2
LGR4		TRGJP2
LGR5		TRGJP1
LGR6		TRGJP
LHCGR		TRGJ2
LIFR		TRGJ1
LTB4R		TRGC2
LTB4R2		TRGC1
LTBR		TRAV6
MC1R		NME1
MC2R		HAO1
MC3R		GSS
MC4R		WARS1
MCHR1		UGT2A3
MCHR2		LYPLA1
MET		BDH2
MLNR		SHMT2
MPL		NNMT
MTNR1A		PRPS2
MTNR1B		FMO1
NGFR		AOC2
NMBR		ACSS1
NPR1		SUCLG2
NPR3		NAT1
NR0B1		ECHS1
NR0B2		RETSAT
NR1D1		PLA2G4B
NR1D2		JMJD7-PLA2G4B
NR1H2		POLR3B
NR1H3		CYP2C8
NR1H4		PAFAH1B1
NR1I2		PAPSS2
NR1I3		ADSS1
NR2C1		PLCD3
NR2C2		AMD1
NR2E1		MAOA
NR2E3		HPD
NR2F1		GLDC
NR2F2		ACADM
NR2F6		EPHX1
NR3C1		AANAT
NR3C2		GALK1
NR4A1		NIT2
NR4A2		DCT
NR4A3		AK1
NR5A1		AGXT2
NR5A2		GALC
NR6A1		ACY1
NRP1		AHCY
NRP2		DLD
OGFR		HDC
OPRD1		POLR3K
OPRK1		GFPT1
OPRL1		CA2
OPRM1		LCLAT1
OSMR		PCK1
OXTR		SGPP1
PGR		PKLR
PGRMC2		CPT2
PLAUR		PPOX
PLXNA1		ADCY5
PLXNA2		PLA2G12B
PLXNA3		CHDH
PLXNA4		UGT2B10
PLXNB1		SPTLC2
PLXNB2		POLR1E
PLXNB3		SPHK1
PLXNC1		DEGS1
PLXND1		AHCYL1
PPARA		PLA2G1B
PPARD		NAA80
PPARG		ALOX12B
PRLHR		HEMK1
PRLR		ADCY10
PTAFR		MGST2
PTGDR		GMPR2
PTGDS		GAL3ST1
PTGER1		MMUT
PTGER2		CHAT
PTGER3		GBA3
PTGER4		CYB5R1
PTGFR		ALDH7A1
PTH1R		POLD1
PTH2R		ALDH1A2
RARA		URAD
RARB		NT5C3A
RARG		SYNJ2
ROBO1		ENPP3
ROBO2		HPRT1
ROBO3		ALOX12
RORA		GUCY1A1
RORB		PDE4A
RORC		NMNAT3
RXFP1		GLUD2
RXFP2		KHK
RXFP3		PLD1
RXRA		ACAT1
RXRB		HMOX2
RXRG		MTHFD1L
S1PR1		PDE3A
S1PR2		TPH1
SCTR		PIP5K1C
SDC1		GSTA1
SDC2		CMPK1
SDC3		POLR2F
SDC4		UGT2B28
SORT1		ACOX3
SSTR1		ADCY2
SSTR2		ACSM3
SSTR5		SARDH
ST2		TREH
TACR1		LTC4S
TEK		AGPAT3
TGFBR1		CKB
TGFBR2		MDH2
TGFBR3		CYP1A1
THRA		PGS1
THRB		PLA2G12A
TIE1		AKR1B1
TNFRSF10A		PRPS1L1
TNFRSF10B		AGL
TNFRSF10C		ARSA
TNFRSF10D		LIPG
TNFRSF11A		PIP5K1A
TNFRSF12A		AMY2A
TNFRSF13B		PDE1A
TNFRSF13C		PLCE1
TNFRSF14		ADH5
TNFRSF17		FLAD1
TNFRSF18		PIP4K2B
TNFRSF19		PRPS1
TNFRSF1A		ME2
TNFRSF1B		LIPC
TNFRSF21		UROC1
TNFRSF25		UPP2
TNFRSF4		IDH1
TNFRSF6B		ACSS2
TNFRSF8		PGM2L1
TNFRSF9		GAA
TRHR		TPI1
TSHR		CAD
TUBB3		UGT2B4
VDR		OGDHL
VIPR1		SHMT1
VIPR2		WARS2
XCR1		CYP4F2
IFNA10		CYP2F1
IFNA13		DGKZ
IFNA14		ACADS
IFNA16		PLCB3
IFNA17		HK1
IFNA2		PAFAH1B3
IFNA21		METTL6
IFNA4		BLVRB
IFNA5		GFPT2
IFNA6		DGKI
IFNA7		MLYCD
IFNA8		GPX2
IFNB1		MTHFD1
IFNE		ALAD
IFNG		SGPP2
IFNK		BAAT
IFNW1		ACSL4
IFNAR2		PNLIPRP2
IFNGR1		NT5C
IFNGR2		SULT1A2
IL11		TXNRD1
IL12A		CPT1C
IL12B		RDH8
IL13		EPHX2
IL15		ATIC
IL16		GUCY1B1
IL17A		GALK2
IL17B		AMDHD1
IL17C		AKR1C2
IL17D		CA13
IL17F		DAO
IL18		SUOX
IL19		PLA2G6
IL1A		SEPHS2
IL1B		NMRK1
IL1F10		UGT1A9
IL36RN		GFUS
IL36A		ADSS2
IL37		CA14
IL36B		MPST
IL36G		PLPP3
IL1RN		POLD2
IL2		SYNJ1
IL20		POLR3C
IL21		MAT1A
IL22		GSTA5
IL23A		MGST1
IL24		COMT
IL25		KMO
IL26		CYP3A4
IL27		POLR3A
IFNL2		PAFAH2
IFNL3		PMM2
IFNL1		NADSYN1
IL3		CPOX
IL31		POLR2E
IL32		DEGS2
IL33		SPHK2
IL34		PAICS
IL4		ALDOC
IL5		CA8
IL6		GPT2
IL6ST		ACO2
IL7		ACY3
CXCL8		LPCAT3
IL9		PYGL
TXLNA		ADH1A
IL10RA		CYP3A43
IL10RB		POLR2G
IL11RA		TYMS
IL12RB1		INPP1
IL12RB2		NME4
IL13RA1		CMPK2
IL13RA2		NME3
IL15RA		PIK3C2G
IL2RB		ADCY1
IL17RA		ITPA
IL17RB		GGCT
IL17RC		GPAM
IL17RD		DGKH
IL17RE		PGM2
IL18R1		PLA2G10
IL18RAP		ADSL
IL1R1		CES2
IL1R2		PI4KA
IL1RAP		ADCY6
IL1RL1		CANT1
IL1RL2		CYP2S1
IL20RA		AKR1B10
IL20RB		FMO4
IL21R		GSTA2
IL22RA1		GUCY2F
IL22RA2		TAT
IL23R		PHOSPHO1
IL27RA		FMO3
IFNLR1		GGT7
IL2RA		QPRT
IL2RB		ALOX5
IL2RG		GLUD1
IL31RA		POLE3
IL3RA		GPX6
IL4R		ACAT2
IL5RA		MAOB
IL6R		NMNAT2
IL7R		ALAS2
CXCR1		DHRS4
CXCR2		PDE6G
IL9R		PLCB2
ST2		ACACB
HLA-A		MTMR2
HLA-B		HMBS
HLA-C		PDE4C
HLA-E		UGT1A10
HLA-G		MTAP
KIR3DL1		PDE7A
KIR3DL2		NEU2
KIR2DL1		AGPAT2
KIR2DL2		ACSS3
KIR2DL3		MMAB
KIR2DL4		PCYT2
KIR2DL5A		TYR
KLRC1		POLR1B
KLRC2		ENTPD4
KLRC3		PLCD1
KLRD1		TRMT11
PTPN6		ADH6
[truncated: 653 more rows]
